# Supplementary material for: A Prospective Study of the Impact of Transcranial Alternating Current Stimulation on EEG Correlates of Somatosensory Perception
Source: Front Psychol. 2018 Nov 20;9:2117. doi: 10.3389/fpsyg.2018.02117 (PMC6255923; doi:10.3389/fpsyg.2018.02117)
Supplement: Supplementary file 2 [file Data_Sheet_1.ZIP]

Archive with 3 entries (2 files):
- Default_SI_tactile_ERP.param
- __MACOSX/
- __MACOSX/._Default_SI_tactile_ERP.param
